# Supplementary material for: The X-factor in ART: does the use of assisted reproductive technologies influence DNA methylation on the X chromosome?
Source: Hum Genomics. 2023 Apr 21;17:35. doi: 10.1186/s40246-023-00484-6 (PMC10122315; doi:10.1186/s40246-023-00484-6)
Supplement: Supplementary file 5 — Additional file 5. Bootstrapping results for girls-only analyses. [file 40246_2023_484_MOESM5_ESM.csv]

CpG	proportion
cg25034591	0.509
cg17479100	0.391
cg03272642	0.297
cg22873668	0.29
cg17391107	0.276
cg13866977	0.252
cg12590845	0.246
cg16238197	0.241
cg06526829	0.235
cg21986647	0.219
cg12614702	0.21
cg11014998	0.209
cg07692215	0.196
cg26175661	0.191
cg07516457	0.181
cg21141753	0.181
cg14937106	0.175
cg24748621	0.174
cg00680673	0.172
cg00597858	0.169
cg01035781	0.165
cg22682567	0.155
cg21786233	0.151
cg26896756	0.15
cg06731599	0.137
cg05064925	0.136
cg08100265	0.136
cg22366629	0.136
cg17511686	0.135
cg01885202	0.133
cg21785054	0.132
cg00372263	0.131
cg19840133	0.13
cg06438094	0.129
cg07989438	0.125
cg16163883	0.124
cg03674851	0.118
cg04697849	0.116
cg02352295	0.109
cg06836028	0.109
cg17152375	0.104
cg04932149	0.102
cg01457262	0.1
cg11999399	0.1
cg00029931	0.098
cg07819186	0.098
cg06041068	0.096
cg22275278	0.093
cg08784874	0.091
cg14511520	0.089
cg07398798	0.088
cg15790913	0.085
cg16296022	0.085
cg24426788	0.085
cg24546622	0.084
cg12057300	0.083
cg10347293	0.082
cg00622384	0.081
cg04310247	0.081
cg06616857	0.08
cg14755341	0.08
cg13939549	0.078
cg05806018	0.077
cg19200045	0.077
cg24275475	0.076
cg14132995	0.075
cg21224759	0.075
cg14368286	0.074
cg02856792	0.071
cg15835795	0.07
cg17291924	0.07
cg23280339	0.07
cg04811556	0.069
cg11018123	0.069
cg20616045	0.068
cg01442124	0.067
cg01730928	0.067
cg09354738	0.067
cg17775518	0.066
cg11663393	0.065
cg12165338	0.065
cg18796341	0.065
cg24464282	0.065
cg02161919	0.064
cg16617830	0.064
cg23897336	0.064
cg18274682	0.063
cg03578806	0.062
cg24925526	0.062
cg05028071	0.06
cg11233153	0.06
cg17040450	0.06
cg10307436	0.059
cg06551391	0.058
cg11460496	0.058
cg26518560	0.058
cg13996925	0.057
cg14323415	0.057
cg03517379	0.056
cg08523977	0.056
cg17979423	0.056
cg00128197	0.055
cg02495306	0.055
cg06084034	0.055
cg11825763	0.055
cg12298823	0.055
cg05991806	0.053
cg25095873	0.053
cg19860695	0.052
cg02975846	0.051
cg13603288	0.051
cg14513804	0.051
cg09880872	0.05
cg14723301	0.05
cg26020914	0.05
cg06609793	0.049
cg09546813	0.049
cg16776114	0.049
cg24754154	0.049
cg00935924	0.048
cg16915302	0.048
cg26741576	0.048
cg27313495	0.048
cg03853861	0.047
cg05439902	0.047
cg08513688	0.047
cg22658957	0.047
cg25165659	0.047
cg12616720	0.046
cg15418221	0.046
cg17773502	0.046
cg21978299	0.045
cg03823149	0.044
cg04716051	0.044
cg14713996	0.044
cg27228628	0.044
cg04288012	0.043
cg14993456	0.043
cg25550082	0.043
cg06408185	0.042
cg18241219	0.042
cg26519783	0.042
cg01488378	0.041
cg01910452	0.041
cg18364820	0.041
cg22601215	0.041
cg25225807	0.041
cg06231015	0.04
cg21776057	0.04
cg03966760	0.039
cg04950665	0.039
cg06110954	0.039
cg06945800	0.039
cg09623439	0.039
cg14358549	0.039
cg15667675	0.039
cg00760931	0.038
cg04326875	0.038
cg04344997	0.038
cg04771154	0.038
cg17274142	0.038
cg21256713	0.038
cg24597825	0.038
cg03811849	0.037
cg05039749	0.037
cg13658640	0.037
cg19687650	0.037
cg22619531	0.037
cg23174160	0.037
cg24714666	0.037
cg26323797	0.037
cg04183498	0.036
cg12453500	0.036
cg13484245	0.036
cg17355066	0.036
cg19094615	0.036
cg21206285	0.036
cg21411942	0.036
cg24835233	0.036
cg26755008	0.036
cg27403913	0.036
cg07052886	0.035
cg18785414	0.035
cg18849630	0.035
cg20919227	0.035
cg23408987	0.035
cg23726559	0.035
cg03532875	0.034
cg08416046	0.034
cg12656748	0.034
cg14354749	0.034
cg18197005	0.034
cg01314576	0.033
cg05655038	0.033
cg10191725	0.033
cg15392343	0.033
cg15757320	0.033
cg16590821	0.033
cg18116135	0.033
cg23304135	0.033
cg24091241	0.033
cg27523218	0.033
cg01861690	0.032
cg02696431	0.032
cg02803670	0.032
cg05223760	0.032
cg05503743	0.032
cg09131957	0.032
cg12375308	0.032
cg13058551	0.032
cg18653991	0.032
cg20333676	0.032
cg20501527	0.032
cg22899869	0.032
cg23170483	0.032
cg23693475	0.032
cg25316166	0.032
cg00179446	0.031
cg06384524	0.031
cg12427017	0.031
cg16890879	0.031
cg22575892	0.031
cg23279654	0.031
cg24263233	0.031
cg00164589	0.03
cg02725002	0.03
cg05280964	0.03
cg01249047	0.029
cg04177697	0.029
cg06776776	0.029
cg09407693	0.029
cg12230670	0.029
cg16025003	0.029
cg18240390	0.029
cg19284023	0.029
cg19992190	0.029
cg24657313	0.029
cg26786476	0.029
cg02939364	0.028
cg06140460	0.028
cg07863318	0.028
cg07879804	0.028
cg09238847	0.028
cg11081925	0.028
cg11184697	0.028
cg17041400	0.028
cg17712673	0.028
cg18496053	0.028
cg18572843	0.028
cg20556598	0.028
cg00917018	0.027
cg00993916	0.027
cg05101176	0.027
cg08757574	0.027
cg10869581	0.027
cg11710314	0.027
cg19011478	0.027
cg22846914	0.027
cg25576048	0.027
cg02085493	0.026
cg04793532	0.026
cg05875427	0.026
cg06072560	0.026
cg06079963	0.026
cg10566479	0.026
cg13204375	0.026
cg17725109	0.026
cg18932686	0.026
cg19488991	0.026
cg24655427	0.026
cg26418790	0.026
cg00076400	0.025
cg01195014	0.025
cg03434530	0.025
cg04587983	0.025
cg05088151	0.025
cg07913091	0.025
cg08531145	0.025
cg09517019	0.025
cg11186637	0.025
cg12963132	0.025
cg15322570	0.025
cg22267947	0.025
cg24522076	0.025
cg25634978	0.025
cg25643517	0.025
cg00787015	0.024
cg00854963	0.024
cg01303569	0.024
cg02205962	0.024
cg02952681	0.024
cg04031645	0.024
cg04703500	0.024
cg05345404	0.024
cg08195522	0.024
cg08408091	0.024
cg08871573	0.024
cg13282942	0.024
cg13443410	0.024
cg13651586	0.024
cg14022645	0.024
cg15715844	0.024
cg16269097	0.024
cg17396400	0.024
cg18731813	0.024
cg22712681	0.024
cg23731288	0.024
cg26488590	0.024
cg26489554	0.024
cg27279086	0.024
cg01143780	0.023
cg02892589	0.023
cg03498605	0.023
cg07618153	0.023
cg09694718	0.023
cg12102690	0.023
cg23680829	0.023
cg23773646	0.023
cg26144445	0.023
cg00729461	0.022
cg02340744	0.022
cg04327763	0.022
cg06803079	0.022
cg07910525	0.022
cg13014982	0.022
cg15449131	0.022
cg18492813	0.022
cg23689357	0.022
cg23935933	0.022
cg26510526	0.022
cg26891267	0.022
cg01999215	0.021
cg03169432	0.021
cg04412185	0.021
cg05445331	0.021
cg08398435	0.021
cg08472691	0.021
cg08591489	0.021
cg09012264	0.021
cg09188049	0.021
cg09912841	0.021
cg09965404	0.021
cg11272332	0.021
cg11485485	0.021
cg11520843	0.021
cg13379035	0.021
cg14145674	0.021
cg15919369	0.021
cg16468136	0.021
cg16681914	0.021
cg16737869	0.021
cg17056186	0.021
cg17105897	0.021
cg17206029	0.021
cg17258276	0.021
cg20767561	0.021
cg21727314	0.021
cg22151216	0.021
cg22799132	0.021
cg23709838	0.021
cg24511534	0.021
cg25409213	0.021
cg26450896	0.021
cg27350602	0.021
cg00781978	0.02
cg00968475	0.02
cg01150083	0.02
cg01289637	0.02
cg01991530	0.02
cg03692228	0.02
cg03812736	0.02
cg04195142	0.02
cg05175213	0.02
cg05555725	0.02
cg06054941	0.02
cg10873964	0.02
cg13115455	0.02
cg13187778	0.02
cg13645941	0.02
cg14388009	0.02
cg16145139	0.02
cg23212388	0.02
cg23323745	0.02
cg23559748	0.02
cg23851088	0.02
cg24049075	0.02
cg27327591	0.02
cg00055165	0.019
cg00066481	0.019
cg01574129	0.019
cg02730781	0.019
cg03250911	0.019
cg03670113	0.019
cg04072009	0.019
cg04424215	0.019
cg04634158	0.019
cg05008355	0.019
cg05859577	0.019
cg06058203	0.019
cg06131655	0.019
cg06547474	0.019
cg06775759	0.019
cg08620133	0.019
cg08959161	0.019
cg09050238	0.019
cg10786329	0.019
cg10848980	0.019
cg11190082	0.019
cg15858894	0.019
cg17665836	0.019
cg18478786	0.019
cg18632412	0.019
cg20034238	0.019
cg21114800	0.019
cg21156383	0.019
cg22795938	0.019
cg23762217	0.019
cg25454336	0.019
cg25508573	0.019
cg27296089	0.019
cg00192980	0.018
cg01229799	0.018
cg01924074	0.018
cg02504092	0.018
cg03552552	0.018
cg04292836	0.018
cg06443675	0.018
cg06650546	0.018
cg07481063	0.018
cg08199506	0.018
cg08476892	0.018
cg08649587	0.018
cg11409998	0.018
cg13183496	0.018
cg15964901	0.018
cg16341506	0.018
cg16507965	0.018
cg21537947	0.018
cg23215575	0.018
cg23508627	0.018
cg25622910	0.018
cg25813447	0.018
cg00006848	0.017
cg00538420	0.017
cg01118900	0.017
cg05237609	0.017
cg11194545	0.017
cg11364153	0.017
cg12254959	0.017
cg12377327	0.017
cg13027792	0.017
cg16690931	0.017
cg17831057	0.017
cg19605705	0.017
cg20085561	0.017
cg20153682	0.017
cg20281601	0.017
cg20359784	0.017
cg20367264	0.017
cg20963428	0.017
cg23652733	0.017
cg23845335	0.017
cg25126198	0.017
cg25590318	0.017
cg26155374	0.017
cg26342575	0.017
cg26918720	0.017
cg27483305	0.017
ch.X.56864533F	0.017
cg00416689	0.016
cg01000789	0.016
cg01051089	0.016
cg01410230	0.016
cg02723311	0.016
cg02896361	0.016
cg02912158	0.016
cg03033576	0.016
cg03598947	0.016
cg03662494	0.016
cg04602218	0.016
cg05237470	0.016
cg05442715	0.016
cg05689315	0.016
cg08578454	0.016
cg09728400	0.016
cg09863225	0.016
cg10407245	0.016
cg13489115	0.016
cg13557909	0.016
cg15369199	0.016
cg15670241	0.016
cg15959908	0.016
cg17155577	0.016
cg17512860	0.016
cg17824914	0.016
cg17978625	0.016
cg20098118	0.016
cg20430749	0.016
cg21410798	0.016
cg22032510	0.016
cg24278877	0.016
cg26339788	0.016
cg00016522	0.015
cg00389918	0.015
cg00391103	0.015
cg00785903	0.015
cg00939965	0.015
cg01251131	0.015
cg02826340	0.015
cg04044694	0.015
cg04440464	0.015
cg04558060	0.015
cg04575501	0.015
cg04934239	0.015
cg05418506	0.015
cg05692422	0.015
cg07240096	0.015
cg07882687	0.015
cg08697944	0.015
cg09252497	0.015
cg09441088	0.015
cg09909750	0.015
cg10088372	0.015
cg10342933	0.015
cg11472201	0.015
cg11906884	0.015
cg13060629	0.015
cg13144786	0.015
cg13367883	0.015
cg14587978	0.015
cg14608910	0.015
cg14699343	0.015
cg15073264	0.015
cg15355401	0.015
cg15867166	0.015
cg16116118	0.015
cg16786117	0.015
cg17878135	0.015
cg18264930	0.015
cg18741915	0.015
cg20448001	0.015
cg22815074	0.015
cg22978992	0.015
cg25129414	0.015
cg25758314	0.015
cg25918823	0.015
cg26857803	0.015
ch.X.42854404F	0.015
cg00645049	0.014
cg00804686	0.014
cg00920537	0.014
cg02127807	0.014
cg02327463	0.014
cg02424254	0.014
cg02497062	0.014
cg05891083	0.014
cg06258895	0.014
cg06736315	0.014
cg07086565	0.014
cg07967374	0.014
cg08108858	0.014
cg08310502	0.014
cg09555679	0.014
cg10495496	0.014
cg10689910	0.014
cg10994247	0.014
cg13009425	0.014
cg13802340	0.014
cg14137819	0.014
cg14748699	0.014
cg14772068	0.014
cg15027721	0.014
cg15162843	0.014
cg15265401	0.014
cg16641060	0.014
cg17033281	0.014
cg17619403	0.014
cg21190244	0.014
cg23214760	0.014
cg23499980	0.014
cg24479484	0.014
cg25167424	0.014
cg25717578	0.014
cg25883790	0.014
cg26332175	0.014
cg26445203	0.014
cg27084087	0.014
cg27470278	0.014
cg00634642	0.013
cg01722378	0.013
cg03173582	0.013
cg03204600	0.013
cg03429758	0.013
cg04960964	0.013
cg05060623	0.013
cg05184076	0.013
cg05419227	0.013
cg06269080	0.013
cg07553115	0.013
cg07833133	0.013
cg07902213	0.013
cg09102275	0.013
cg09252204	0.013
cg09656677	0.013
cg09700325	0.013
cg09703824	0.013
cg10801213	0.013
cg10851587	0.013
cg11062554	0.013
cg11863519	0.013
cg12610146	0.013
cg12866035	0.013
cg13465764	0.013
cg13663390	0.013
cg14137558	0.013
cg14625604	0.013
cg14699015	0.013
cg15002478	0.013
cg15549017	0.013
cg15755924	0.013
cg16350494	0.013
cg16357225	0.013
cg16496390	0.013
cg17380767	0.013
cg17929087	0.013
cg18105344	0.013
cg19481013	0.013
cg20097093	0.013
cg20415115	0.013
cg20664034	0.013
cg21128398	0.013
cg21501064	0.013
cg22396288	0.013
cg22625945	0.013
cg22760825	0.013
cg22817042	0.013
cg23137005	0.013
cg23604959	0.013
cg24035953	0.013
cg24185987	0.013
cg25071429	0.013
cg26340003	0.013
cg26383049	0.013
cg27198824	0.013
cg00263759	0.012
cg00283022	0.012
cg00404599	0.012
cg00790443	0.012
cg00861065	0.012
cg01126962	0.012
cg01752331	0.012
cg03010388	0.012
cg03209964	0.012
cg03210191	0.012
cg05240083	0.012
cg05658184	0.012
cg06144608	0.012
cg06168496	0.012
cg06273571	0.012
cg06872843	0.012
cg07115324	0.012
cg07780887	0.012
cg07798824	0.012
cg07930217	0.012
cg10060499	0.012
cg10347034	0.012
cg10909179	0.012
cg10989169	0.012
cg11019134	0.012
cg11778030	0.012
cg11975279	0.012
cg12513189	0.012
cg12689022	0.012
cg12727431	0.012
cg13195284	0.012
cg13839119	0.012
cg14384906	0.012
cg15594578	0.012
cg15725869	0.012
cg16202051	0.012
cg16688612	0.012
cg16809091	0.012
cg17339773	0.012
cg18470539	0.012
cg18528674	0.012
cg18995182	0.012
cg19298476	0.012
cg19572135	0.012
cg21525764	0.012
cg22311608	0.012
cg23369480	0.012
cg23533179	0.012
cg24761827	0.012
cg25590811	0.012
cg25968748	0.012
cg26223128	0.012
cg27058480	0.012
cg27501007	0.012
cg00188971	0.011
cg00242233	0.011
cg00272286	0.011
cg00406460	0.011
cg01831458	0.011
cg01834014	0.011
cg02211869	0.011
cg02274705	0.011
cg02457752	0.011
cg02564124	0.011
cg02873117	0.011
cg03266942	0.011
cg04028656	0.011
cg04576858	0.011
cg05290899	0.011
cg06022838	0.011
cg06106992	0.011
cg06291093	0.011
cg07143052	0.011
cg07765714	0.011
cg07825508	0.011
cg08376304	0.011
cg08661297	0.011
cg08945297	0.011
cg09251061	0.011
cg09909221	0.011
cg10153260	0.011
cg10399711	0.011
cg10706039	0.011
cg10782454	0.011
cg11859529	0.011
cg11871549	0.011
cg12066896	0.011
cg12166502	0.011
cg12497728	0.011
cg12936905	0.011
cg13041595	0.011
cg13217333	0.011
cg13985405	0.011
cg14332086	0.011
cg14854487	0.011
cg14962776	0.011
cg15084497	0.011
cg15243764	0.011
cg15298002	0.011
cg15733713	0.011
cg17391028	0.011
cg18096738	0.011
cg18155062	0.011
cg18277082	0.011
cg19807373	0.011
cg19922860	0.011
cg20291091	0.011
cg20636840	0.011
cg21183872	0.011
cg21259967	0.011
cg21705513	0.011
cg21990184	0.011
cg22645859	0.011
cg23947969	0.011
cg24149051	0.011
cg24482133	0.011
cg24735671	0.011
cg25100404	0.011
cg26030122	0.011
cg27271445	0.011
cg27345735	0.011
cg27465531	0.011
cg00190201	0.01
cg01962233	0.01
cg02125170	0.01
cg02287936	0.01
cg02386862	0.01
cg02454309	0.01
cg02472090	0.01
cg02643376	0.01
cg02971902	0.01
cg03122511	0.01
cg03553451	0.01
cg04189723	0.01
cg04919858	0.01
cg05237610	0.01
cg05516935	0.01
cg05893072	0.01
cg06574445	0.01
cg06583446	0.01
cg07264097	0.01
cg07466166	0.01
cg07781082	0.01
cg07824128	0.01
cg08417382	0.01
cg08955859	0.01
cg09700053	0.01
cg10321928	0.01
cg10353537	0.01
cg11072201	0.01
cg11397251	0.01
cg11516680	0.01
cg11890626	0.01
cg12196769	0.01
cg12703685	0.01
cg12942133	0.01
cg13105660	0.01
cg13380953	0.01
cg13886373	0.01
cg14320120	0.01
cg14736837	0.01
cg14918074	0.01
cg15363435	0.01
cg15672735	0.01
cg16641638	0.01
cg16764296	0.01
cg17731486	0.01
cg17737014	0.01
cg18230216	0.01
cg19022384	0.01
cg19379710	0.01
cg19528502	0.01
cg20447208	0.01
cg20648463	0.01
cg21164596	0.01
cg21474854	0.01
cg21503557	0.01
cg22311892	0.01
cg22657475	0.01
cg22773657	0.01
cg23050981	0.01
cg23106845	0.01
cg23783655	0.01
cg24085719	0.01
cg24239230	0.01
cg24825446	0.01
cg25524053	0.01
cg26234774	0.01
cg26295476	0.01
cg26369340	0.01
cg27615468	0.01
cg00258480	0.009
cg00310046	0.009
cg00646659	0.009
cg00782012	0.009
cg00810519	0.009
cg00931201	0.009
cg01210880	0.009
cg02035866	0.009
cg02181651	0.009
cg02746718	0.009
cg02869694	0.009
cg02898382	0.009
cg03019842	0.009
cg03101044	0.009
cg03164831	0.009
cg03449040	0.009
cg03679005	0.009
cg04565250	0.009
cg04744025	0.009
cg05576116	0.009
cg06297686	0.009
cg06852975	0.009
cg07007780	0.009
cg07148760	0.009
cg07823797	0.009
cg07861014	0.009
cg08298085	0.009
cg08384999	0.009
cg08422514	0.009
cg08572892	0.009
cg09820553	0.009
cg09835024	0.009
cg10297211	0.009
cg10950266	0.009
cg11332123	0.009
cg11550356	0.009
cg11646050	0.009
cg11938760	0.009
cg12058262	0.009
cg12128683	0.009
cg12131641	0.009
cg13286902	0.009
cg13496888	0.009
cg13566908	0.009
cg13616144	0.009
cg13622893	0.009
cg13658777	0.009
cg13706211	0.009
cg13744306	0.009
cg13976265	0.009
cg14059333	0.009
cg14385629	0.009
cg15068728	0.009
cg15483141	0.009
cg16140223	0.009
cg16193557	0.009
cg16822572	0.009
cg16957546	0.009
cg17548175	0.009
cg19544326	0.009
cg20229989	0.009
cg20549400	0.009
cg20584415	0.009
cg21635596	0.009
cg21758197	0.009
cg22674664	0.009
cg22974997	0.009
cg22991699	0.009
cg23801579	0.009
cg23828566	0.009
cg23991947	0.009
cg24130497	0.009
cg25846190	0.009
cg26257771	0.009
cg26950400	0.009
ch.X.102893131F	0.009
cg00291310	0.008
cg00524424	0.008
cg00596686	0.008
cg00745293	0.008
cg00836047	0.008
cg00971436	0.008
cg01668553	0.008
cg01966099	0.008
cg02336026	0.008
cg02589507	0.008
cg02639793	0.008
cg02931149	0.008
cg03391801	0.008
cg03676074	0.008
cg03797408	0.008
cg03971283	0.008
cg03971469	0.008
cg04243127	0.008
cg04490290	0.008
cg04675919	0.008
cg04768312	0.008
cg04904323	0.008
cg04929022	0.008
cg05088063	0.008
cg05128946	0.008
cg05185504	0.008
cg05530348	0.008
cg05784171	0.008
cg06273903	0.008
cg06294995	0.008
cg06505213	0.008
cg06616051	0.008
cg06734027	0.008
cg07274922	0.008
cg07554949	0.008
cg08063757	0.008
cg08338459	0.008
cg08479532	0.008
cg08597743	0.008
cg09738064	0.008
cg09743261	0.008
cg10230375	0.008
cg10425944	0.008
cg10879786	0.008
cg11166173	0.008
cg11583848	0.008
cg11824111	0.008
cg12012680	0.008
cg12143138	0.008
cg12468189	0.008
cg12579386	0.008
cg12704708	0.008
cg13987126	0.008
cg14007003	0.008
cg14248913	0.008
cg14287591	0.008
cg14344749	0.008
cg14886579	0.008
cg14932573	0.008
cg15612444	0.008
cg16877430	0.008
cg16881398	0.008
cg17290095	0.008
cg17498624	0.008
cg17508549	0.008
cg18000886	0.008
cg19169186	0.008
cg19534423	0.008
cg19580826	0.008
cg19748438	0.008
cg21323637	0.008
cg21414424	0.008
cg21648502	0.008
cg21690438	0.008
cg23342702	0.008
cg23469063	0.008
cg23954206	0.008
cg24142775	0.008
cg24672310	0.008
cg25027681	0.008
cg25145032	0.008
cg25452343	0.008
cg25492574	0.008
cg25547663	0.008
cg26105341	0.008
cg26418544	0.008
cg26883351	0.008
cg27213196	0.008
cg27525527	0.008
ch.X.1084981F	0.008
cg00412554	0.007
cg00473057	0.007
cg00603890	0.007
cg00679289	0.007
cg00685229	0.007
cg00688681	0.007
cg00708437	0.007
cg00812655	0.007
cg01114138	0.007
cg01545930	0.007
cg01972979	0.007
cg02129889	0.007
cg02480419	0.007
cg02602528	0.007
cg02731223	0.007
cg02859554	0.007
cg03198117	0.007
cg03207751	0.007
cg03309411	0.007
cg03538996	0.007
cg03779312	0.007
cg03835117	0.007
cg03975829	0.007
cg04012614	0.007
cg04029630	0.007
cg04118889	0.007
cg04126963	0.007
cg04479192	0.007
cg04642759	0.007
cg05206294	0.007
cg05272837	0.007
cg05392989	0.007
cg05587158	0.007
cg05792571	0.007
cg05795649	0.007
cg06206449	0.007
cg06214863	0.007
cg06555744	0.007
cg06578851	0.007
cg06597146	0.007
cg06654051	0.007
cg06857008	0.007
cg06926113	0.007
cg07161993	0.007
cg07281120	0.007
cg07336888	0.007
cg07540624	0.007
cg07869461	0.007
cg07911140	0.007
cg08097522	0.007
cg08749393	0.007
cg08905118	0.007
cg09076540	0.007
cg09109531	0.007
cg09287459	0.007
cg09497522	0.007
cg09991056	0.007
cg10274815	0.007
cg10716351	0.007
cg11158236	0.007
cg11370142	0.007
cg11564346	0.007
cg11805814	0.007
cg11825731	0.007
cg12047536	0.007
cg12239742	0.007
cg12245519	0.007
cg12676593	0.007
cg13445089	0.007
cg13578591	0.007
cg13987429	0.007
cg14127907	0.007
cg14652218	0.007
cg15010091	0.007
cg15480941	0.007
cg15872383	0.007
cg16319308	0.007
cg16412513	0.007
cg16533728	0.007
cg16832801	0.007
cg16930349	0.007
cg17057424	0.007
cg17756023	0.007
cg18389023	0.007
cg18463605	0.007
cg18512357	0.007
cg18636634	0.007
cg18786173	0.007
cg18803431	0.007
cg19056008	0.007
cg19257537	0.007
cg19339335	0.007
cg19839614	0.007
cg20271609	0.007
cg20371650	0.007
cg20679251	0.007
cg20789492	0.007
cg20802123	0.007
cg21903718	0.007
cg22405865	0.007
cg22543648	0.007
cg22569627	0.007
cg22771999	0.007
cg23107158	0.007
cg23324012	0.007
cg23429962	0.007
cg23834765	0.007
cg24052239	0.007
cg24130554	0.007
cg24432916	0.007
cg24547622	0.007
cg24667547	0.007
cg24711306	0.007
cg24849035	0.007
cg25032424	0.007
cg25186154	0.007
cg25189543	0.007
cg25403475	0.007
cg25437005	0.007
cg25442267	0.007
cg25496213	0.007
cg25549255	0.007
cg25832529	0.007
cg25849068	0.007
cg26101161	0.007
cg26381742	0.007
cg26910554	0.007
cg26955881	0.007
cg27370143	0.007
cg27557909	0.007
cg00149489	0.006
cg00151234	0.006
cg00177456	0.006
cg00238155	0.006
cg00465090	0.006
cg00643323	0.006
cg00701952	0.006
cg01013491	0.006
cg01043588	0.006
cg01749261	0.006
cg01768144	0.006
cg01812980	0.006
cg01912769	0.006
cg01913400	0.006
cg01962414	0.006
cg02314729	0.006
cg02498853	0.006
cg02502174	0.006
cg02693916	0.006
cg02714462	0.006
cg02819256	0.006
cg02864732	0.006
cg02921434	0.006
cg03179745	0.006
cg03657257	0.006
cg03766586	0.006
cg04510816	0.006
cg05497266	0.006
cg05512301	0.006
cg05839786	0.006
cg05892376	0.006
cg05947181	0.006
cg06027835	0.006
cg06185870	0.006
cg06334238	0.006
cg06455967	0.006
cg06547401	0.006
cg06762527	0.006
cg06919903	0.006
cg06967400	0.006
cg06989477	0.006
cg07120910	0.006
cg07136610	0.006
cg07177300	0.006
cg07349685	0.006
cg07578382	0.006
cg07667785	0.006
cg08015011	0.006
cg08149509	0.006
cg08279496	0.006
cg08329683	0.006
cg08343300	0.006
cg08800499	0.006
cg08896359	0.006
cg08938749	0.006
cg09324116	0.006
cg09335761	0.006
cg09713797	0.006
cg09904148	0.006
cg10072574	0.006
cg10201390	0.006
cg10244997	0.006
cg10288121	0.006
cg10401803	0.006
cg10443532	0.006
cg10685452	0.006
cg10929993	0.006
cg11081453	0.006
cg11343364	0.006
cg11442616	0.006
cg11483718	0.006
cg11502922	0.006
cg11640914	0.006
cg11669707	0.006
cg12000228	0.006
cg12198632	0.006
cg12316935	0.006
cg12462026	0.006
cg12716696	0.006
cg13376417	0.006
cg13440244	0.006
cg13472632	0.006
cg13552866	0.006
cg13780945	0.006
cg13799758	0.006
cg13892082	0.006
cg14006678	0.006
cg14110715	0.006
cg14233178	0.006
cg14621531	0.006
cg14773858	0.006
cg14964387	0.006
cg15008991	0.006
cg15031088	0.006
cg15212426	0.006
cg15224550	0.006
cg15383797	0.006
cg15450782	0.006
cg15878428	0.006
cg15923127	0.006
cg16181678	0.006
cg16475631	0.006
cg16667768	0.006
cg16892087	0.006
cg17003204	0.006
cg17219209	0.006
cg17274024	0.006
cg17497643	0.006
cg17603461	0.006
cg17686430	0.006
cg17914143	0.006
cg17976175	0.006
cg17998237	0.006
cg18107314	0.006
cg18173255	0.006
cg18386948	0.006
cg18507125	0.006
cg18751919	0.006
cg18778986	0.006
cg19206010	0.006
cg19208477	0.006
cg19331065	0.006
cg19429791	0.006
cg19584075	0.006
cg19614248	0.006
cg19726162	0.006
cg19770547	0.006
cg19969871	0.006
cg19989944	0.006
cg20140483	0.006
cg20207989	0.006
cg20471612	0.006
cg20539656	0.006
cg20767845	0.006
cg20781383	0.006
cg20859738	0.006
cg20980660	0.006
cg21290550	0.006
cg21364772	0.006
cg21494642	0.006
cg21723696	0.006
cg21912308	0.006
cg22179888	0.006
cg23127995	0.006
cg23247655	0.006
cg23369928	0.006
cg23455759	0.006
cg23657690	0.006
cg24138084	0.006
cg24258154	0.006
cg24342406	0.006
cg24482127	0.006
cg24504300	0.006
cg24544147	0.006
cg24671250	0.006
cg24741238	0.006
cg24857608	0.006
cg24863802	0.006
cg24923927	0.006
cg25063710	0.006
cg25123033	0.006
cg25514427	0.006
cg26122495	0.006
cg26457165	0.006
cg26540943	0.006
cg26606552	0.006
cg26834424	0.006
cg27045390	0.006
cg27218535	0.006
cg27384106	0.006
cg27496085	0.006
cg27515272	0.006
cg27548075	0.006
cg27633198	0.006
cg00006815	0.005
cg00046099	0.005
cg00263806	0.005
cg00330555	0.005
cg00344532	0.005
cg00399450	0.005
cg00594844	0.005
cg00723997	0.005
cg00768439	0.005
cg00896517	0.005
cg01058079	0.005
cg01215061	0.005
cg01238039	0.005
cg01363850	0.005
cg01724210	0.005
cg01798375	0.005
cg01802138	0.005
cg01960534	0.005
cg01988541	0.005
cg02033323	0.005
cg02135001	0.005
cg02302131	0.005
cg02830187	0.005
cg02877744	0.005
cg02890632	0.005
cg03183106	0.005
cg03312851	0.005
cg03577944	0.005
cg03631021	0.005
cg03647307	0.005
cg03769817	0.005
cg03779543	0.005
cg03788849	0.005
cg03805456	0.005
cg03885028	0.005
cg03895284	0.005
cg04190662	0.005
cg04317926	0.005
cg04437234	0.005
cg04492048	0.005
cg04777103	0.005
cg04791822	0.005
cg04935261	0.005
cg05088006	0.005
cg05230053	0.005
cg05400784	0.005
cg05532403	0.005
cg05554396	0.005
cg05554799	0.005
cg05560472	0.005
cg05629323	0.005
cg05638634	0.005
cg05893422	0.005
cg05996419	0.005
cg06099218	0.005
cg06104510	0.005
cg06438901	0.005
cg06453471	0.005
cg06475150	0.005
cg06496590	0.005
cg06649034	0.005
cg06810133	0.005
cg06942445	0.005
cg07068853	0.005
cg07082075	0.005
cg07204290	0.005
cg07381502	0.005
cg07476668	0.005
cg07508090	0.005
cg07653728	0.005
cg07903515	0.005
cg07919695	0.005
cg07920317	0.005
cg07952579	0.005
cg08076987	0.005
cg08156396	0.005
cg08198204	0.005
cg08582620	0.005
cg08627233	0.005
cg08691687	0.005
cg08826497	0.005
cg08900145	0.005
cg09006810	0.005
cg09134165	0.005
cg09181401	0.005
cg09425262	0.005
cg09603684	0.005
cg09695415	0.005
cg09721174	0.005
cg10050962	0.005
cg10062311	0.005
cg10162698	0.005
cg10167385	0.005
cg10326508	0.005
cg10455133	0.005
cg10818317	0.005
cg10834132	0.005
cg11081794	0.005
cg11164993	0.005
cg11165443	0.005
cg11184796	0.005
cg11306781	0.005
cg11493323	0.005
cg11604239	0.005
cg12071297	0.005
cg12116395	0.005
cg12145026	0.005
cg12193043	0.005
cg12290397	0.005
cg12417438	0.005
cg12440269	0.005
cg12444168	0.005
cg12583822	0.005
cg12642693	0.005
cg12645617	0.005
cg12671792	0.005
cg12832740	0.005
cg12950231	0.005
cg13082192	0.005
cg13134425	0.005
cg13140825	0.005
cg13154234	0.005
cg13274433	0.005
cg13284132	0.005
cg13517065	0.005
cg13525739	0.005
cg13558151	0.005
cg13613450	0.005
cg13762255	0.005
cg13810915	0.005
cg13829077	0.005
cg13833857	0.005
cg14191048	0.005
cg14196261	0.005
cg14258356	0.005
cg14314132	0.005
cg14474963	0.005
cg14506716	0.005
cg14699869	0.005
cg14990368	0.005
cg15034216	0.005
cg15061806	0.005
cg15101931	0.005
cg15133558	0.005
cg15167505	0.005
cg15232885	0.005
cg15420763	0.005
cg15705150	0.005
cg15732204	0.005
cg15904427	0.005
cg16227684	0.005
cg16404900	0.005
cg16431713	0.005
cg16442842	0.005
cg16617243	0.005
cg16752675	0.005
cg16801826	0.005
cg16936021	0.005
cg16984885	0.005
cg17552006	0.005
cg17558827	0.005
cg17599673	0.005
cg17624691	0.005
cg17729873	0.005
cg17878446	0.005
cg18129562	0.005
cg18380432	0.005
cg18389752	0.005
cg18655128	0.005
cg18742441	0.005
cg18898763	0.005
cg18923230	0.005
cg19023031	0.005
cg19137217	0.005
cg19453486	0.005
cg19602178	0.005
cg19755272	0.005
cg19922518	0.005
cg19992083	0.005
cg20010130	0.005
cg20062142	0.005
cg20077602	0.005
cg20086286	0.005
cg20149693	0.005
cg20497120	0.005
cg20522855	0.005
cg21035371	0.005
cg21059148	0.005
cg21193180	0.005
cg21290460	0.005
cg21517954	0.005
cg21681732	0.005
cg21733638	0.005
cg21747330	0.005
cg21765125	0.005
cg22071258	0.005
cg22250089	0.005
cg22288147	0.005
cg22398624	0.005
cg22773241	0.005
cg22954828	0.005
cg22971145	0.005
cg23024636	0.005
cg23192736	0.005
cg23194060	0.005
cg23232361	0.005
cg23249584	0.005
cg23553400	0.005
cg23687192	0.005
cg23778144	0.005
cg23987198	0.005
cg24034992	0.005
cg24224113	0.005
cg24468804	0.005
cg24549608	0.005
cg24649394	0.005
cg24758429	0.005
cg24762730	0.005
cg24862263	0.005
cg24923543	0.005
cg25384790	0.005
cg25508321	0.005
cg25553924	0.005
cg25730281	0.005
cg25812668	0.005
cg25823790	0.005
cg25910467	0.005
cg25911220	0.005
cg26046121	0.005
cg26155503	0.005
cg26536952	0.005
cg26583532	0.005
cg26728959	0.005
cg27254181	0.005
cg27313362	0.005
cg00151468	0.004
cg00235887	0.004
cg00378717	0.004
cg00387056	0.004
cg00584971	0.004
cg00585631	0.004
cg00704143	0.004
cg00765885	0.004
cg00812634	0.004
cg00822998	0.004
cg00849191	0.004
cg00901987	0.004
cg00911055	0.004
cg01043281	0.004
cg01080552	0.004
cg01099541	0.004
cg01123965	0.004
cg01169440	0.004
cg01260914	0.004
cg01286388	0.004
cg01316390	0.004
cg01404374	0.004
cg01408383	0.004
cg01490258	0.004
cg01511985	0.004
cg01530521	0.004
cg01530912	0.004
cg01564045	0.004
cg01656579	0.004
cg01730177	0.004
cg01747155	0.004
cg01832419	0.004
cg01843978	0.004
cg02016561	0.004
cg02022247	0.004
cg02031980	0.004
cg02032561	0.004
cg02058632	0.004
cg02061213	0.004
cg02095995	0.004
cg02162427	0.004
cg02176071	0.004
cg02198544	0.004
cg02223423	0.004
cg02226388	0.004
cg02263717	0.004
cg02267561	0.004
cg02297051	0.004
cg02341380	0.004
cg02396946	0.004
cg02408974	0.004
cg02454670	0.004
cg02557563	0.004
cg02632506	0.004
cg02718056	0.004
cg02801155	0.004
cg02882301	0.004
cg02923300	0.004
cg03068698	0.004
cg03121419	0.004
cg03280420	0.004
cg03329583	0.004
cg03571863	0.004
cg03611167	0.004
cg03672021	0.004
cg03700643	0.004
cg03757053	0.004
cg03900860	0.004
cg03908845	0.004
cg04032861	0.004
cg04177426	0.004
cg04178271	0.004
cg04282422	0.004
cg04358820	0.004
cg04549511	0.004
cg04583508	0.004
cg04637219	0.004
cg04647094	0.004
cg04702368	0.004
cg04712194	0.004
cg04727236	0.004
cg04734394	0.004
cg04734654	0.004
cg04745408	0.004
cg04764476	0.004
cg04805442	0.004
cg04821091	0.004
cg04822803	0.004
cg04895515	0.004
cg04936081	0.004
cg04980470	0.004
cg05097705	0.004
cg05145435	0.004
cg05175204	0.004
cg05193067	0.004
cg05212419	0.004
cg05288026	0.004
cg05335577	0.004
cg05424879	0.004
cg05434903	0.004
cg05453458	0.004
cg05548415	0.004
cg05551025	0.004
cg05551403	0.004
cg05558522	0.004
cg05592527	0.004
cg05630320	0.004
cg05740959	0.004
cg05866836	0.004
cg05873659	0.004
cg05898931	0.004
cg05912094	0.004
cg06093412	0.004
cg06130360	0.004
cg06168702	0.004
cg06230327	0.004
cg06267401	0.004
cg06272245	0.004
cg06392956	0.004
cg06411441	0.004
cg06504563	0.004
cg06574138	0.004
cg06600517	0.004
cg06630839	0.004
cg06659128	0.004
cg06667703	0.004
cg06700462	0.004
cg06779802	0.004
cg06792724	0.004
cg06845581	0.004
cg06958747	0.004
cg06980881	0.004
cg07059500	0.004
cg07195469	0.004
cg07419178	0.004
cg07434188	0.004
cg07492878	0.004
cg07656445	0.004
cg07758041	0.004
cg07761012	0.004
cg07867687	0.004
cg07941506	0.004
cg08061308	0.004
cg08248532	0.004
cg08316488	0.004
cg08338641	0.004
cg08341088	0.004
cg08489793	0.004
cg08626646	0.004
cg08681413	0.004
cg08812268	0.004
cg08812937	0.004
cg08847243	0.004
cg08992687	0.004
cg09162079	0.004
cg09284428	0.004
cg09316905	0.004
cg09525227	0.004
cg09546877	0.004
cg09551204	0.004
cg09676788	0.004
cg09726073	0.004
cg09891468	0.004
cg09953945	0.004
cg10101479	0.004
cg10107975	0.004
cg10142252	0.004
cg10190616	0.004
cg10417695	0.004
cg10513418	0.004
cg10517173	0.004
cg10530128	0.004
cg10718795	0.004
cg10756523	0.004
cg10858432	0.004
cg10896885	0.004
cg10921219	0.004
cg11031201	0.004
cg11244843	0.004
cg11269793	0.004
cg11271197	0.004
cg11308037	0.004
cg11379809	0.004
cg11454836	0.004
cg11492411	0.004
cg11598929	0.004
cg11641061	0.004
cg11799529	0.004
cg12032246	0.004
cg12100307	0.004
cg12108689	0.004
cg12109000	0.004
cg12158214	0.004
cg12230162	0.004
cg12254163	0.004
cg12263679	0.004
cg12461044	0.004
cg12502529	0.004
cg12622895	0.004
cg12697360	0.004
cg12756338	0.004
cg12793562	0.004
cg12829894	0.004
cg12888005	0.004
cg13011976	0.004
cg13030539	0.004
cg13147787	0.004
cg13219833	0.004
cg13267486	0.004
cg13370412	0.004
cg13401681	0.004
cg13492609	0.004
cg13603654	0.004
cg13638305	0.004
cg13723069	0.004
cg13768026	0.004
cg13918808	0.004
cg13951651	0.004
cg13990751	0.004
cg14021396	0.004
cg14029201	0.004
cg14106777	0.004
cg14189244	0.004
cg14343151	0.004
cg14372520	0.004
cg14387398	0.004
cg14389665	0.004
cg14457844	0.004
cg14486641	0.004
cg14539516	0.004
cg14587850	0.004
cg14601312	0.004
cg14634755	0.004
cg14765723	0.004
cg14832266	0.004
cg14873818	0.004
cg14892037	0.004
cg14914335	0.004
cg14932771	0.004
cg15000663	0.004
cg15011248	0.004
cg15157289	0.004
cg15186531	0.004
cg15210906	0.004
cg15232921	0.004
cg15237731	0.004
cg15349380	0.004
cg15401363	0.004
cg15465642	0.004
cg15480287	0.004
cg15484352	0.004
cg15570803	0.004
cg15617976	0.004
cg15700318	0.004
cg15887754	0.004
cg15915320	0.004
cg16118600	0.004
cg16181613	0.004
cg16236314	0.004
cg16242750	0.004
cg16315447	0.004
cg16320255	0.004
cg16414561	0.004
cg16628068	0.004
cg17174422	0.004
cg17378100	0.004
cg17511128	0.004
cg17513789	0.004
cg17959735	0.004
cg18082723	0.004
cg18148619	0.004
cg18166152	0.004
cg18305991	0.004
cg18396806	0.004
cg18432393	0.004
cg18471285	0.004
cg18490362	0.004
cg18536669	0.004
cg18626864	0.004
cg18689730	0.004
cg18818432	0.004
cg18955863	0.004
cg18987659	0.004
cg19011603	0.004
cg19168249	0.004
cg19344820	0.004
cg19429927	0.004
cg19579913	0.004
cg19715436	0.004
cg19780684	0.004
cg19918604	0.004
cg19931385	0.004
cg19936302	0.004
cg20054074	0.004
cg20063333	0.004
cg20079335	0.004
cg20081172	0.004
cg20208613	0.004
cg20258741	0.004
cg20309540	0.004
cg20319903	0.004
cg20355681	0.004
cg20444240	0.004
cg20482568	0.004
cg20519277	0.004
cg20546893	0.004
cg20612588	0.004
cg20816299	0.004
cg20816612	0.004
cg20819178	0.004
cg20852041	0.004
cg21137707	0.004
cg21175761	0.004
cg21267792	0.004
cg21268806	0.004
cg21284636	0.004
cg21360798	0.004
cg21378690	0.004
cg21431139	0.004
cg21513092	0.004
cg21604054	0.004
cg21760862	0.004
cg22044840	0.004
cg22214780	0.004
cg22745747	0.004
cg23176354	0.004
cg23213052	0.004
cg23387422	0.004
cg23475462	0.004
cg23547619	0.004
cg23627980	0.004
cg23673620	0.004
cg23709290	0.004
cg23800739	0.004
cg23919845	0.004
cg23939077	0.004
cg24101388	0.004
cg24113411	0.004
cg24386737	0.004
cg25080801	0.004
cg25124605	0.004
cg25227163	0.004
cg25285723	0.004
cg25308681	0.004
cg25321762	0.004
cg25442844	0.004
cg25492195	0.004
cg25687307	0.004
cg25714218	0.004
cg25863147	0.004
cg25908629	0.004
cg26070134	0.004
cg26301245	0.004
cg26414410	0.004
cg26457272	0.004
cg26482373	0.004
cg26605073	0.004
cg26802917	0.004
cg26822601	0.004
cg26845351	0.004
cg26909705	0.004
cg26978843	0.004
cg27080287	0.004
cg27170820	0.004
cg27204474	0.004
cg27224586	0.004
cg27273125	0.004
cg27277239	0.004
cg27298639	0.004
cg27329995	0.004
cg27351642	0.004
cg27416781	0.004
cg27608743	0.004
cg00005617	0.003
cg00011891	0.003
cg00012395	0.003
cg00027076	0.003
cg00113623	0.003
cg00140764	0.003
cg00216997	0.003
cg00224761	0.003
cg00347850	0.003
cg00359973	0.003
cg00375140	0.003
cg00391379	0.003
cg00411843	0.003
cg00435168	0.003
cg00550141	0.003
cg00651754	0.003
cg00679603	0.003
cg00735972	0.003
cg00748144	0.003
cg00823357	0.003
cg00839517	0.003
cg00877150	0.003
cg00898895	0.003
cg00951171	0.003
cg00999867	0.003
cg01004447	0.003
cg01125381	0.003
cg01137368	0.003
cg01149369	0.003
cg01203948	0.003
cg01229591	0.003
cg01257202	0.003
cg01429118	0.003
cg01451437	0.003
cg01533391	0.003
cg01540386	0.003
cg01545447	0.003
cg01566232	0.003
cg01579322	0.003
cg01643944	0.003
cg01683788	0.003
cg01738819	0.003
cg01908742	0.003
cg01918534	0.003
cg02008709	0.003
cg02157475	0.003
cg02161824	0.003
cg02179029	0.003
cg02216746	0.003
cg02260580	0.003
cg02266928	0.003
cg02353937	0.003
cg02449136	0.003
cg02456309	0.003
cg02465785	0.003
cg02502080	0.003
cg02504617	0.003
cg02523105	0.003
cg02600772	0.003
cg02624484	0.003
cg02627787	0.003
cg02634916	0.003
cg02671603	0.003
cg02671775	0.003
cg02698275	0.003
cg02743552	0.003
cg02774154	0.003
cg02791948	0.003
cg02811156	0.003
cg02932805	0.003
cg02949713	0.003
cg02998206	0.003
cg03191083	0.003
cg03350593	0.003
cg03510610	0.003
cg03512369	0.003
cg03561088	0.003
cg03575468	0.003
cg03693842	0.003
cg03706022	0.003
cg03742148	0.003
cg03892157	0.003
cg03910337	0.003
cg04024675	0.003
cg04025582	0.003
cg04064330	0.003
[truncated: 4,101 more rows]
